# Supplementary material for: Developing CRISPR/Cas9-Mediated Fluorescent Reporter Human Pluripotent Stem-Cell Lines for High-Content Screening
Source: Molecules. 2022 Apr 9;27(8):2434. doi: 10.3390/molecules27082434 (PMC9025795; doi:10.3390/molecules27082434)
Supplement: Supplementary file 1 [file molecules-27-02434-s001.zip]

Archive with 1 entries (1 files):
- molecules-1639120-supplementary.pdf
